# Supplementary material for: Efficient Neutrophil Activation Requires Two Simultaneous Activating Stimuli
Source: Int J Mol Sci. 2021 Sep 18;22(18):10106. doi: 10.3390/ijms221810106 (PMC8467451; doi:10.3390/ijms221810106)
Supplement: Supplementary file 1 [file ijms-22-10106-s001.zip]

Archive with 1 entries (1 files):
- ijms-1387780-supplementary.pdf
